# Supplementary material for: Interaction of Bis-(sodium-sulfopropyl)-Disulfide and Polyethylene Glycol on the Copper Electrodeposited Layer by Time-of-Flight Secondary-Ion Mass Spectrometry
Source: Molecules. 2023 Jan 3;28(1):433. doi: 10.3390/molecules28010433 (PMC9824609; doi:10.3390/molecules28010433)
Supplement: Supplementary file 1 [file molecules-28-00433-s001.zip]

Archive with 1 entries (1 files):
- molecules-2105096-supplementary.pdf
